# Supplementary material for: Neurodifferentiation and Neuroprotection Potential of Mesenchymal Stromal Cell-Derived Secretome Produced in Different Dynamic Systems
Source: Biomedicines. 2023 Apr 22;11(5):1240. doi: 10.3390/biomedicines11051240 (PMC10215864; doi:10.3390/biomedicines11051240)
Supplement: Supplementary file 1 [file biomedicines-11-01240-s001.zip]

Archive with 1 entries (1 files):
- biomedicines-2223140-supplementary.pdf
